# Supplementary material for: Circulating Tumor DNA as a Biomarker for Precision Medicine in Prostate Cancer: A Systematic Review
Source: Int J Mol Sci. 2025 Nov 15;26(22):11049. doi: 10.3390/ijms262211049 (PMC12652532; doi:10.3390/ijms262211049)
Supplement: Supplementary file 1 [file ijms-26-11049-s001.zip]

Archive with 6 entries (6 files):
- In_Manuscript_Table_1.pdf
- In_Manuscript_Table_2 and_Table_3.pdf
- Supp_M_risk_of_bias_Tables_S2_S3_S4_S5_S6.pdf
- Supp_M_Table_S1.pdf
- Supp_M_Table_S7.pdf
- Supp_M_Table_S8.pdf
